# Supplementary material for: The injury-induced myokine insulin-like 6 is protective in experimental autoimmune myositis
Source: Skelet Muscle. 2014 Aug 4;4:16. doi: 10.1186/2044-5040-4-16 (PMC4144317; doi:10.1186/2044-5040-4-16)
Supplement: Additional file 1: Figure S1 — Video of Rotarod evaluation of experimental autoimmune myositis in Insl6 homozygous (KO) mice versus wild-type (WT) littermates. Mice were immunized with recombinant human skeletal muscle C protein as described in the CIM methods. Balance and coordination were evaluated with the Rotarod device 14 days after CIM induction. The Rotarod test was performed by measuring time until the mouse fell off the rod. The detailed protocol and scoring method are described in the Methods. [file 2044-5040-4-16-S1.zip]

Archive with 1 entries (1 files):
- 5641791131205542_add1.wmv
