# Supplementary material for: The injury-induced myokine insulin-like 6 is protective in experimental autoimmune myositis
Source: Skelet Muscle. 2014 Aug 4;4:16. doi: 10.1186/2044-5040-4-16 (PMC4144317; doi:10.1186/2044-5040-4-16)
Supplement: Additional file 3: Figure S2 — Video of Rotarod evaluation of experimental autoimmune myositis in MCK-Insl6-TG versus wild-type (WT) littermates. Details are as in Additional file 1: Figure S1 and Methods sections. [file 2044-5040-4-16-S3.zip]

Archive with 1 entries (1 files):
- 5641791131205542_add3.wmv
